# Supplementary material for: Comparison of Self-Report Questionnaire and Eye Tracking Method in the Visual Preference Study of a Youth–Beverage Model
Source: Foods. 2022 Feb 10;11(4):505. doi: 10.3390/foods11040505 (PMC8870819; doi:10.3390/foods11040505)
Supplement: Supplementary file 1 [file foods-11-00505-s001.zip]

Archive with 1 entries (1 files):
- foods-1567384-supplementary.pdf
